# Supplementary material for: Parallel visual circuitry in a basal chordate
Source: eLife. 2019 Apr 18;8:e44753. doi: 10.7554/eLife.44753 (PMC6499539; doi:10.7554/eLife.44753)
Supplement: Figure 5—source data 1. [file elife-44753-fig5-data1.xlsx]

## Sheet: Sheet1
				Movie 1*	Movie 2	Movie 3	StDev	% Increase
		Control	0	0.314879	0.306533	0.392491	0.047403
			1	0.547085	0.691824	0.724138	0.0942878	1.10601
			2	0.646739	0.767742	0.67619	0.0631014	0.125007
			3	0.66474	0.80137	0.619048	0.0948656	-0.0172333
			4	0.6875	0.782609	0.712963	0.0492351	-0.00731776
			5	0.571429	0.756757	0.688889	0.0937635	-0.0852947
		Perampanel	0	0.345304	0.224138	0.347181	0.0705033
			1	0.419608	0.351852	0.40678	0.0359919	0.285414
			2	0.397436	0.443836	0.426009	0.0234064	0.0755713
			3	0.412214	0.422857	0.407725	0.00777174	-0.0193203
			4	0.398693	0.410256	0.447059	0.0252567	0.0106307
			5	0.395062	0.47432	0.494424	0.0525339	0.0858257
		*numbers reported a fraction of larvae on distal third of petri dish
