# Supplementary material for: Parallel visual circuitry in a basal chordate
Source: eLife. 2019 Apr 18;8:e44753. doi: 10.7554/eLife.44753 (PMC6499539; doi:10.7554/eLife.44753)
Supplement: Figure 6—source data 1. [file elife-44753-fig6-data1.xlsx]

## Sheet: Data
Group	Fold Change	Movie 1	Movie 2	Movie 3	Average	SD
Control	2	0.13	0.08	0.13	0.113333	0.0288675
	3	0.56	0.12	0.62	0.433333	0.273008
	6	0.59	0.51	0.55	0.55	0.04
	10	0.86	0.61	0.99	0.82	0.193132
	12	0.93	0.87	0.97	0.923333	0.0503322
	30	0.98	0.82	1	0.933333	0.0986577
	60	1	0.92	0.96	0.96	0.04
Perampanel	2	0.09	0.14	0.06	0.0966667	0.0404145
	3	0.5	0.11	0	0.203333	0.262742
	6	0.37	0.64	0.18	0.396667	0.231157
	10	0.69	0.3	0.5	0.496667	0.195021
	12	0.79	0.81	0.87	0.823333	0.0416333
	30	0.93	0.93	0.96	0.94	0.0173205
	60	0.94	0.94	1	0.96	0.034641
1.54535	1.34726	2.25265	1.99182	1.77919	1.79448	2.79037	2.77009	2.37629	3.49703	3.11917	1.23534	3.60352	1.41741	2.1883	2.36543	2.21698	2.70056	1.31503	0.901886	2.35919	0.765661	3.13059	1.59875	2.10938	1.91397	2.47915	2.92814
