# Supplementary material for: Parallel visual circuitry in a basal chordate
Source: eLife. 2019 Apr 18;8:e44753. doi: 10.7554/eLife.44753 (PMC6499539; doi:10.7554/eLife.44753)
Supplement: Source code 4. [file elife-44753-code4.txt]

% ----------------------------------------------------------------------- %
% Estimator of Locomotion Iterations for ANimal Experiments:
% Stimulus Response Tracker v0.07
% ----------------------------------------------------------------------- %
% Code written by Cez Borba, Smith lab
% Please direct comments and questions to: cezar@ucsb.edu 
% ----------------------------------------------------------------------- %
% Program was set to work with an 8-bit time-lapse
% Click run and the program will walk you through the steps
%% clear all
clear
clc
close all

%% Selecting file and creating results folder
[dataFile,dataDir] = uigetfile('*.tif','Select the TIFF file to import','MultiSelect', 'off');
newFolder = strcat(strtok(datestr(now)), ' Results\');
outputFolder = strcat(dataDir,newFolder);
mkdir(outputFolder);
targetImage = imfinfo([dataDir dataFile]);
%% setting parameters

fps = str2num(input('How many frames per second? ', 's'));  % frames per second
startFrame = str2num(input('At what frame is the stimulus fully applied? ', 's'));   % start frame for animal tracking
animalMinSize = str2num(input('What is the minimum size (mm) of the animal? ', 's')); % 0 is recommended
animalMaxSize = str2num(input('What is the maximum size (mm) of the animal? ', 's')); %Recommended for Ciona 6.5 mm^2
maxSpeed = str2num(input('What is the max speed they swim? (mm/s): ', 's'));  % Max observed speed for Ciona 6.5 mm/s
maxReact = str2num(input('What is the max number of frames before they react? ', 's')); %About a second to be considered
maxPause = str2num(input('What is the max number of frames of hardly any movement before considered stopped? ', 's')); %About a second
minDist = str2num(input('What is the minimum distance to consider something moving (px)?\nRecommended: 0.7! ', 's'));
maxPause = zeros(1,maxPause);
maxFrame = length(targetImage);  % total frames
totTime = maxFrame - startFrame; % total frames to be analyzed

%% Preparing images

iFirst = imread([dataDir dataFile],startFrame);
ibg = double(iFirst(:,:,1));    % background image

%average all images
for currFrame = startFrame:maxFrame
    clc
    dispText = ['Preparing images (', num2str((currFrame-startFrame)/(maxFrame-startFrame)*100), '% complete)'];
    disp(dispText)   % display % of the process done
    iTemp = imread([dataDir dataFile],currFrame);   % temporary image
    iTemp = double(iTemp(:,:,1));
    ibg = ibg + iTemp(:,:,1);
end
ibg = floor(ibg/totTime);
ibg = uint8(ibg);
figure('units','normalized','position',[0 0 1 1]), imshow(ibg);
title('Drag to a known distance and type in pixels into MatLab. Feel free to close this window when done.');
lineCreate = imdistline;
lineDistance = str2num(input('What is the distance? (px) ', 's'));
knownDis = str2num(input('What is the actual distance? (mm) ', 's'));
scale = lineDistance/knownDis; %pixel/mm
maxSpeed = maxSpeed / fps * scale;
animalMinSize = animalMinSize * (scale.^2);
animalMaxSize = animalMaxSize * (scale.^2);
dispText = ['The scale is set to ', num2str(scale),' pixel/mm.'];
disp(dispText)
figure('units','normalized','position',[0 0 1 1]), imshow(iFirst)
hold on
title('CALIBRATION: Draw a circle around the region of interest. Press any key to continue.')
h = imellipse;
pause;
cham = getPosition(h);
ray = min([cham(3) cham(4)]) / 2;
centerP = [(cham(3)/2) (cham(4)/2)];
close all;
%% Image processing for centroids
tic
disp('Locating animals (0% complete)');
% get centroids
iTemp = imread([dataDir dataFile],startFrame);
h = fspecial('gaussian',round(sqrt(animalMaxSize)), 0.5);  % creating a Gaussian filter
iSub = ibg - iTemp; % background substraction
iFiltTemp = imfilter(iSub,h,'replicate');  % applying the filter
iFilt = imbinarize(iFiltTemp,graythresh(iFiltTemp)); % convert image to binary image by automatic thresholding
iCrop = imcrop(iFilt,cham); % crop the image with size of ROI
iCrop = bwareaopen(iCrop,animalMinSize); % eliminate the smaller objects than mininum size of animal

L = bwlabel(iCrop,8);
infoL = regionprops(L,'Centroid','Area'); % get the information of centroid and area for animals

if (isempty(infoL) == 1)
    disp('No animal found');
else
    areas0 = cat(1,infoL.Area);
    coor0 = cat(1,infoL.Centroid);
    closse0 = [];
    for currCom = 1:size(coor0,1)
        closse0 = [closse0;pdist([coor0(currCom,1) coor0(currCom,2);centerP(1,1) centerP(1,2)],'euclidean')];
    end
    [closse0,ORD] = sort(closse0);
    closse0 = closse0(closse0 < ray);
    areas0 = areas0(ORD);
    coor0 = coor0(ORD,:);
    areas0 = areas0(1:size(closse0));
    coor0 = coor0(1:size(closse0),:);
    AllAreas{1} = areas0;
    AllCoor{1} = coor0;
end
for currFrame = startFrame+1:maxFrame
    iTemp = imread([dataDir dataFile],currFrame);
    h = fspecial('gaussian',round(sqrt(animalMaxSize)), 0.5);  % creating a Gaussian filter
    iSub = ibg - iTemp; % background substraction
    iFiltTemp = imfilter(iSub,h,'replicate');  % applying the filter
    iFilt = imbinarize(iFiltTemp,graythresh(iFiltTemp)); % convert image to binary image by automatic thresholding
    iCrop = imcrop(iFilt,cham); % crop the image with size of each chamber
    iCrop = bwareaopen(iCrop,animalMinSize); % eliminate the smaller objects than mininum size of animal
    
    L = bwlabel(iCrop,8);
    infoL = regionprops(L,'Centroid','Area'); % get the information of centroid and area for the objects
    
    if (isempty(infoL) == 1)
        display('No animal found')
    else
        areas = cat(1,infoL.Area);
        coor = cat(1,infoL.Centroid);
    end
    closse = [];
    for currCom = 1:size(coor,1)
        closse = [closse;pdist([coor(currCom,1) coor(currCom,2);centerP(1,1) centerP(1,2)],'euclidean')];
    end
    [closse,ORD] = sort(closse);
    closse = closse(closse < ray);
    areas = areas(ORD);
    coor = coor(ORD,:);
    areas = areas(1:size(closse));
    coor = coor(1:size(closse),:);
    AllAreas{currFrame - startFrame + 1} = areas;
    AllCoor{currFrame - startFrame + 1} = coor;
    clc
    dispText = ['Locating animals (', num2str((currFrame-startFrame)/(maxFrame-startFrame) * 100), '% complete)'];
    disp(dispText)
end
%% Creating tracks based on centroid locations

disp('Initiating tracks...')
ind = 1;
AllTracks = {};
AllReacts = {};
for currPart = 1:size(AllAreas{1},1)
    clc
    dispText = ['Tracking (', num2str((currPart-1)/size(AllAreas{1},1) * 100), '% complete)'];
    disp(dispText)
    if (AllAreas{1}(currPart) < animalMaxSize)
        newTrack = [AllCoor{1}(currPart,1) AllCoor{1}(currPart,2)];
        newArea = AllAreas{1}(currPart);
        newDist = [];
        newReact = 0;
        moveOn = false;
        for currFrame = 2:size(AllAreas,2)
            currDist = 10000000;
            currInd = 0;
            for nextPart = 1:size(AllAreas{currFrame},1)
                %currdArea = AllAreas{currFrame}(nextPart)/newArea(end);
                if (pdist([newTrack(currFrame-1,1) newTrack(currFrame-1,2);AllCoor{currFrame}(nextPart,1) AllCoor{currFrame}(nextPart,2)],'euclidean') < currDist)% && ((currdArea > .3) && (currdArea < 3.5))
                    currDist = pdist([newTrack(currFrame-1,1) newTrack(currFrame-1,2);AllCoor{currFrame}(nextPart,1) AllCoor{currFrame}(nextPart,2)],'euclidean');
                    currInd = nextPart;
                end
            end
            if ((currDist <= maxSpeed) && (moveOn == false))
                newTrack = [newTrack;AllCoor{currFrame}(currInd,1) AllCoor{currFrame}(currInd,2)];
                newDist = [newDist currDist];
                newArea = [newArea AllAreas{currFrame}(currInd)];
            else
                tempX = ones(1,size(AllAreas,2)-size(newTrack,1)) * newTrack(end,1);
                tempY = ones(1,size(AllAreas,2)-size(newTrack,1)) * newTrack(end,2);
                AllTracks{ind} = [newTrack;tempX(:) tempY(:)];
                AllDistances{ind} = [newDist zeros([1,size(AllAreas,2)-size(newDist,1)])];
                AllAreas2{ind} = [newArea ones([1,size(AllAreas,2)-size(newArea,1)])];
                AllReacts{ind} = newReact;
                ind = ind + 1;
                moveOn = true;
                break;
            end
            if ((currFrame == maxReact) && (moveOn == false))
                testTrack = (newDist > minDist);
                newReact = maxReact - sum(testTrack) + 1;
                if (sum(testTrack) < 1)
                    moveOn = true;
                    break;
                end
            end
            if ((currFrame > maxReact) && (moveOn == false))
                testTrack = (newDist(end-maxPause+1:end) > minDist);
                if (sum(testTrack < 1))
                    tempX = ones(1,size(AllAreas,2)-size(newTrack,1)) * AllCoor{currFrame}(currInd,1);
                    tempY = ones(1,size(AllAreas,2)-size(newTrack,1)) * AllCoor{currFrame}(currInd,2);
                    AllTracks{ind} = [newTrack;tempX(:) tempY(:)];
                    AllDistances{ind} = [newDist zeros([1,size(AllAreas,2)-size(newDist,1)])];
                    AllAreas2{ind} = [newArea ones([1,size(AllAreas,2)-size(newArea,1)])];
                    AllReacts{ind} = newReact;
                    ind = ind + 1;
                    moveOn = true;
                    break;
                end
            end
        end
        if (moveOn == false)
            AllTracks{ind} = newTrack;
            AllDistances{ind} = newDist;
            AllAreas2{ind} = newArea;
            AllReacts{ind} = newReact;
            ind = ind + 1;
        end
    end
end
% save tracking data
clc
dispText = ['Tracking is complete. ', num2str(size(AllTracks,2)), ' tracks found'];
disp(dispText)
%% Creating images to represent data

disp('Creating images...');
cd(outputFolder);
for currIMG = startFrame:maxFrame
    iTemp = imread([dataDir dataFile],currIMG);
    iFilt = iTemp(:,:,1);
    iTemp = imcrop(iFilt,cham);
    AllStart = [];
    for currTrack = 1:size(AllTracks,2)
        AllStart = [AllStart;AllTracks{1,currTrack}(currIMG-startFrame+1,1) AllTracks{1,currTrack}(currIMG-startFrame+1,2)];
    end
    iTemp = insertText(iTemp,[AllStart(:,1) AllStart(:,2)],1:size(AllStart,1),'AnchorPoint','LeftBottom');
    if (currIMG == startFrame)
        imwrite(iTemp,'trackingLabels.tif');
        imwrite(iTemp,'LabeledAnimals.jpg');
    else
        imwrite(iTemp,'trackingLabels.tif','WriteMode','append');
    end
    clc
    dispText = ['Tracking is complete. ', num2str(size(AllTracks,2)), ' tracks found'];
    disp(dispText)
    dispText = ['Creating images (', num2str(currIMG/maxFrame*100), '% complete). Labeled Animals Image available'];
    disp(dispText)
end
disp('Removing reswims');
for currOne = 1:size(AllTracks,2)
    swimming = (AllDistances{1,currOne} > minDist);
    indexer = strfind(swimming,maxPause);
    if (size(indexer,2) > 0)
        AllDistances{1,currOne} = [AllDistances{1,currOne}(1:indexer(1)-1) zeros(1,size(AllDistances{1,currOne},2)-indexer(1))];
        posizh = [AllTracks{1,currOne}(indexer(1),1) AllTracks{1,currOne}(indexer(1),2)];
        AllTracks{1,currOne}(indexer(1):end,1) = posizh(1);
        AllTracks{1,currOne}(indexer(1):end,2) = posizh(2);
    end
end
cc = hsv(size(AllTracks,2));
imgData = {};
iTemp = imread([dataDir dataFile],startFrame);
iFilt = iTemp(:,:,1);
iTemp = imcrop(iFilt,cham);
imshow(iTemp)
hold on
for currTrack = 1:size(AllTracks,2)
    plot(AllTracks{1,currTrack}(:,1),AllTracks{1,currTrack}(:,2),'-','Color',cc(currTrack,:),'LineWidth',0.2);
end
print('-f1','-djpeg',strcat(outputFolder,'TrackingOverview.jpeg'));
close all;
imshow(iTemp);
hold on
plot(AllTracks{1,1}(:,1),AllTracks{1,1}(:,2),'-','Color',cc(1,:),'LineWidth',0.2);
imgData{1,1} = getframe;
imwrite(imgData{1,1}.cdata,'AnimalsPaths.tif');
close all
for p = 2:size(AllTracks,2)
    imshow(iTemp);
    hold on
    plot(AllTracks{1,p}(:,1),AllTracks{1,p}(:,2),'-','Color',cc(p,:),'LineWidth',0.2);
    imgData{1,p} = getframe;
    imwrite(imgData{1,p}.cdata,'AnimalsPaths.tif','WriteMode','append');
    close all
    clc
    dispText = ['Saving track path images (', num2str(p/size(AllTracks,2) * 100), '% complete)'];
    disp(dispText)
end
%% Cleaning up and saving raw data

disp('Creating data table...');
AnimalsLabel = 1:size(AllStart,1);
ReactTime = [];
MaxSpeed = [];
AverageSpeed = [];
NetDistance = [];
TotalDistance = [];
Tortuosity = [];
SwimmingTime = [];
SwimShape = [];
for currAnim = 1:size(AllStart,1)
    ReactTime = [ReactTime AllReacts{currAnim}];
    MaxSpeed = [MaxSpeed max(AllDistances{1,currAnim})];
    moved = AllDistances{1,currAnim} > 0;
    AverageSpeed = [AverageSpeed mean(AllDistances{1,currAnim}(moved))];
    NetDistance = [NetDistance pdist([AllTracks{1,currAnim}(1,1) AllTracks{1,currAnim}(1,2);AllTracks{1,currAnim}(end,1) AllTracks{1,currAnim}(end,2)],'euclidean')];
    TotalDistance = [TotalDistance sum(AllDistances{1,currAnim})];
    Tortuosity = [Tortuosity (TotalDistance(end)/NetDistance(end))];
    wasSwimming = AllDistances{1,currAnim} > 0;
    SwimmingTime = [SwimmingTime sum(wasSwimming)];
    if ((Tortuosity(end) < 2) && (Tortuosity(end) > 1.4))
        SwimShape = [SwimShape,"Mixed"];
    elseif (Tortuosity(end) <= 1.4)
        SwimShape = [SwimShape,"Straight"];
    else
        SwimShape = [SwimShape,"Circular"];
    end
end
ReactTime = ReactTime / fps;
MaxSpeed = MaxSpeed * fps / scale;
AverageSpeed = AverageSpeed * fps / scale;
NetDistance = NetDistance / scale;
TotalDistance = TotalDistance / scale;
SwimmingTime = SwimmingTime / fps;
varNames = {'Label_Number','React_Time','Max_Speed','Average_Speed','Distance_from_Start','Total_Distance_Traveled','Tortuosity','Total_Swim_Time','Swim_Shape'};
T = table(AnimalsLabel',ReactTime',MaxSpeed',AverageSpeed',NetDistance',TotalDistance',Tortuosity',SwimmingTime',SwimShape','VariableNames',varNames);
writetable(T,strcat(strtok(dataFile,'.'),'TrackingData.xlsx'));
AllData = {AllAreas2 AllDistances AllTracks AllReacts};
save (strcat(outputFolder,'RawData.mat'),'AllData')
clc
toc
disp('The tracking is completed.')
close all
%%
