# Supplementary material for: Parallel visual circuitry in a basal chordate
Source: eLife. 2019 Apr 18;8:e44753. doi: 10.7554/eLife.44753 (PMC6499539; doi:10.7554/eLife.44753)
Supplement: Source data 1. [file elife-44753-data1.csv]

	PR-01	PR-02	PR-03	PR-04	PR-05	PR-06	PR-07	PR-08	PR-09	PR-10	PR-11	PR-12	PR-13	PR-14	PR-15	PR-16	PR-17	PR-18	PR-19	PR-20	PR-21	PR-22	PR-23	PR-a	PR-b	PR-c	PR-d	PR-e	PR-f	PR-g
PR-01	10.0	0.0	0.0	14.0	1.0	5.0	2.0	6.0	0.0	0.0	0.0	0.0	1.0	3.0	0.0	1.0	2.0	1.0	3.0	2.0	0.0	1.0	0.0	0.0	0.0	0.0	0.0	0.0	0.0	4.0
PR-02	0.0	28.0	7.0	0.0	0.0	6.0	0.0	0.0	4.0	1.0	0.0	0.0	0.0	0.0	0.0	0.0	0.0	2.0	3.0	1.0	4.0	0.0	0.0	0.0	0.0	0.0	0.0	0.0	0.0	0.0
PR-03	0.0	7.0	24.0	0.0	1.0	4.0	0.0	1.0	3.0	6.0	0.0	2.0	0.0	0.0	1.0	0.0	1.0	0.0	3.0	0.0	2.0	0.0	0.0	0.0	0.0	0.0	0.0	0.0	0.0	1.0
PR-04	14.0	0.0	0.0	16.0	18.0	0.0	0.0	2.0	0.0	1.0	0.0	0.0	0.0	0.0	0.0	0.0	0.0	0.0	0.0	0.0	0.0	1.0	0.0	0.0	0.0	0.0	0.0	0.0	0.0	0.0
PR-05	1.0	0.0	1.0	18.0	18.0	1.0	1.0	8.0	0.0	0.0	0.0	0.0	0.0	0.0	0.0	0.0	0.0	1.0	0.0	3.0	0.0	2.0	0.0	0.0	0.0	0.0	0.0	0.0	0.0	1.0
PR-06	5.0	6.0	4.0	0.0	1.0	8.0	10.0	2.0	0.0	2.0	4.0	6.0	0.0	0.0	0.0	2.0	0.0	0.0	1.0	0.0	0.0	0.0	0.0	0.0	0.0	0.0	0.0	0.0	0.0	4.0
PR-07	2.0	0.0	0.0	0.0	1.0	10.0	24.0	3.0	0.0	0.0	1.0	2.0	0.0	0.0	0.0	9.0	0.0	0.0	0.0	0.0	0.0	0.0	0.0	0.0	0.0	0.0	0.0	0.0	0.0	0.0
PR-08	6.0	0.0	1.0	2.0	8.0	2.0	3.0	12.0	0.0	3.0	2.0	8.0	0.0	0.0	0.0	6.0	0.0	0.0	0.0	0.0	0.0	0.0	0.0	0.0	0.0	0.0	0.0	0.0	0.0	2.0
PR-09	0.0	4.0	3.0	0.0	0.0	0.0	0.0	0.0	24.0	13.0	0.0	1.0	0.0	0.0	0.0	0.0	0.0	0.0	3.0	0.0	3.0	0.0	0.0	0.0	0.0	0.0	0.0	0.0	2.0	0.0
PR-10	0.0	1.0	6.0	1.0	0.0	2.0	0.0	3.0	13.0	14.0	4.0	5.0	0.0	0.0	0.0	4.0	0.0	0.0	1.0	0.0	1.0	0.0	0.0	0.0	0.0	0.0	0.0	0.0	0.0	0.0
PR-11	0.0	0.0	0.0	0.0	0.0	4.0	1.0	2.0	0.0	4.0	28.0	10.0	0.0	0.0	0.0	2.0	0.0	0.0	0.0	0.0	1.0	0.0	0.0	0.0	0.0	0.0	0.0	0.0	0.0	0.0
PR-12	0.0	0.0	2.0	0.0	0.0	6.0	2.0	8.0	1.0	5.0	10.0	16.0	0.0	0.0	0.0	6.0	0.0	0.0	0.0	0.0	0.0	0.0	0.0	0.0	0.0	0.0	0.0	0.0	0.0	0.0
PR-13	1.0	0.0	0.0	0.0	0.0	0.0	0.0	0.0	0.0	0.0	0.0	0.0	22.0	7.0	11.0	0.0	3.0	0.0	1.0	0.0	0.0	0.0	2.0	2.0	1.0	0.0	0.0	0.0	0.0	5.0
PR-14	3.0	0.0	0.0	0.0	0.0	0.0	0.0	0.0	0.0	0.0	0.0	0.0	7.0	12.0	2.0	0.0	6.0	6.0	3.0	0.0	1.0	3.0	2.0	0.0	0.0	0.0	7.0	0.0	2.0	1.0
PR-15	0.0	0.0	1.0	0.0	0.0	0.0	0.0	0.0	0.0	0.0	0.0	0.0	11.0	2.0	20.0	0.0	0.0	3.0	0.0	6.0	0.0	6.0	1.0	1.0	0.0	0.0	0.0	0.0	1.0	3.0
PR-16	1.0	0.0	0.0	0.0	0.0	2.0	9.0	6.0	0.0	4.0	2.0	6.0	0.0	0.0	0.0	8.0	0.0	0.0	0.0	0.0	0.0	1.0	0.0	0.0	0.0	0.0	0.0	0.0	0.0	0.0
PR-17	2.0	0.0	1.0	0.0	0.0	0.0	0.0	0.0	0.0	0.0	0.0	0.0	3.0	6.0	0.0	0.0	8.0	11.0	4.0	1.0	5.0	2.0	1.0	0.0	0.0	2.0	3.0	1.0	5.0	1.0
PR-18	1.0	2.0	0.0	0.0	1.0	0.0	0.0	0.0	0.0	0.0	0.0	0.0	0.0	6.0	3.0	0.0	11.0	14.0	5.0	2.0	0.0	2.0	1.0	0.0	0.0	0.0	2.0	0.0	0.0	5.0
PR-19	3.0	3.0	3.0	0.0	0.0	1.0	0.0	0.0	3.0	1.0	0.0	0.0	1.0	3.0	0.0	0.0	4.0	5.0	12.0	0.0	9.0	0.0	0.0	0.0	0.0	1.0	0.0	0.0	3.0	4.0
PR-20	2.0	1.0	0.0	0.0	3.0	0.0	0.0	0.0	0.0	0.0	0.0	0.0	0.0	0.0	6.0	0.0	1.0	2.0	0.0	22.0	0.0	17.0	0.0	0.0	0.0	0.0	0.0	0.0	0.0	1.0
PR-21	0.0	4.0	2.0	0.0	0.0	0.0	0.0	0.0	3.0	1.0	1.0	0.0	0.0	1.0	0.0	0.0	5.0	0.0	9.0	0.0	8.0	0.0	1.0	1.0	0.0	1.0	7.0	0.0	7.0	3.0
PR-22	1.0	0.0	0.0	1.0	2.0	0.0	0.0	0.0	0.0	0.0	0.0	0.0	0.0	3.0	6.0	1.0	2.0	2.0	0.0	17.0	0.0	14.0	0.0	0.0	0.0	0.0	1.0	0.0	1.0	1.0
PR-23	0.0	0.0	0.0	0.0	0.0	0.0	0.0	0.0	0.0	0.0	0.0	0.0	2.0	2.0	1.0	0.0	1.0	1.0	0.0	0.0	1.0	0.0	18.0	10.0	1.0	5.0	6.0	1.0	3.0	2.0
PR-a	0.0	0.0	0.0	0.0	0.0	0.0	0.0	0.0	0.0	0.0	0.0	0.0	2.0	0.0	1.0	0.0	0.0	0.0	0.0	0.0	1.0	0.0	10.0	24.0	1.0	3.0	6.0	2.0	1.0	5.0
PR-b	0.0	0.0	0.0	0.0	0.0	0.0	0.0	0.0	0.0	0.0	0.0	0.0	1.0	0.0	0.0	0.0	0.0	0.0	0.0	0.0	0.0	0.0	1.0	1.0	26.0	13.0	3.0	6.0	2.0	2.0
PR-c	0.0	0.0	0.0	0.0	0.0	0.0	0.0	0.0	0.0	0.0	0.0	0.0	0.0	0.0	0.0	0.0	2.0	0.0	1.0	0.0	1.0	0.0	5.0	3.0	13.0	12.0	2.0	5.0	3.0	3.0
PR-d	0.0	0.0	0.0	0.0	0.0	0.0	0.0	0.0	0.0	0.0	0.0	0.0	0.0	7.0	0.0	0.0	3.0	2.0	0.0	0.0	7.0	1.0	6.0	6.0	3.0	2.0	2.0	5.0	7.0	1.0
PR-e	0.0	0.0	0.0	0.0	0.0	0.0	0.0	0.0	0.0	0.0	0.0	0.0	0.0	0.0	0.0	0.0	1.0	0.0	0.0	0.0	0.0	0.0	1.0	2.0	6.0	5.0	5.0	20.0	7.0	1.0
PR-f	0.0	0.0	0.0	0.0	0.0	0.0	0.0	0.0	2.0	0.0	0.0	0.0	0.0	2.0	1.0	0.0	5.0	0.0	3.0	0.0	7.0	1.0	3.0	1.0	2.0	3.0	7.0	7.0	2.0	2.0
PR-g	4.0	0.0	1.0	0.0	1.0	4.0	0.0	2.0	0.0	0.0	0.0	0.0	5.0	1.0	3.0	0.0	1.0	5.0	4.0	1.0	3.0	1.0	2.0	5.0	2.0	3.0	1.0	1.0	2.0	2.0
