# Supplementary material for: Parallel visual circuitry in a basal chordate
Source: eLife. 2019 Apr 18;8:e44753. doi: 10.7554/eLife.44753 (PMC6499539; doi:10.7554/eLife.44753)
Supplement: Source data 2. [file elife-44753-data2.xlsx]

## Sheet: confusion_matrix_PRs.csv
	APRN-108	APRN-116	APRN-124	APRN-127	APRN-140	APRN-157	APRN-74	APRN-94	ARN-120	ARN-134	ARN-135	ARN-142	ARN-143	ARN-147	ARN-152	ARN-153	ARN-159	ARN-161	PBRN-123	PBRN-130	PCRN-105	PCRN-112	PCRN-119	PNRN-131	PRN-100	PRN-121	PRN-126	PRN-80	PRN-86	PRN-96
APRN-108	10	6	5	10	3	4	0	2	0	0	0	0	0	0	1	0	0	0	6	1	0	0	0	1	0	0	0	2	0	1
APRN-116	6	2	2	7	3	0	0	1	7	0	0	4	1	2	0	0	0	0	12	1	0	0	1	0	0	0	0	0	0	0
APRN-124	5	2	20	4	2	3	3	2	0	0	0	0	0	0	1	1	0	0	4	0	0	0	0	1	0	4	0	1	0	0
APRN-127	10	7	4	2	1	2	2	3	2	0	0	0	0	0	2	0	0	0	6	0	0	0	0	2	0	3	0	3	1	1
APRN-140	3	3	2	1	6	2	2	3	1	2	1	0	1	2	2	1	0	1	5	0	1	0	0	1	0	0	5	1	0	5
APRN-157	4	0	3	2	2	0	0	1	0	4	1	0	0	1	0	2	0	0	0	0	0	0	0	4	0	0	5	2	0	2
APRN-74	0	0	3	2	2	0	16	8	0	0	0	0	0	0	0	0	3	0	0	0	0	0	0	1	4	2	0	4	3	1
APRN-94	2	1	2	3	3	1	8	4	0	0	2	0	0	1	1	0	3	1	1	0	0	0	0	2	2	1	1	6	1	1
ARN-120	0	7	0	2	1	0	0	0	10	0	0	6	0	0	0	0	0	1	4	3	7	0	1	0	0	0	0	0	0	1
ARN-134	0	0	0	0	2	4	0	0	0	6	5	2	0	4	0	5	3	0	0	0	0	4	0	2	5	0	6	0	3	0
ARN-135	0	0	0	0	1	1	0	2	0	5	10	0	0	2	0	2	2	1	0	0	0	6	1	3	6	2	5	0	2	1
ARN-142	0	4	0	0	0	0	0	0	6	2	0	2	0	3	0	0	0	1	2	0	3	2	1	1	0	0	0	0	0	0
ARN-143	0	1	0	0	1	0	0	0	0	0	0	0	10	2	2	7	0	4	1	1	0	0	0	0	0	0	0	0	0	0
ARN-147	0	2	0	0	2	1	0	1	0	4	2	3	2	6	0	1	0	1	0	2	8	4	10	0	0	0	1	0	0	1
ARN-152	1	0	1	2	2	0	0	1	0	0	0	0	2	0	10	0	0	3	0	3	0	0	0	0	0	0	0	0	0	0
ARN-153	0	0	1	0	1	2	0	0	0	5	2	0	7	1	0	6	1	2	0	1	0	3	0	3	3	0	6	0	0	0
ARN-159	0	0	0	0	0	0	3	3	0	3	2	0	0	0	0	1	6	0	0	0	0	0	0	3	3	4	1	2	3	0
ARN-161	0	0	0	0	1	0	0	1	1	0	1	1	4	1	3	2	0	0	1	0	0	3	2	0	0	0	0	0	1	6
PBRN-123	6	12	4	6	5	0	0	1	4	0	0	2	1	0	0	0	0	1	2	3	3	0	0	0	0	0	0	0	0	0
PBRN-130	1	1	0	0	0	0	0	0	3	0	0	0	1	2	3	1	0	0	3	2	2	0	2	0	0	0	0	0	0	2
PCRN-105	0	0	0	0	1	0	0	0	7	0	0	3	0	8	0	0	0	0	3	2	18	0	7	0	0	0	0	0	2	2
PCRN-112	0	0	0	0	0	0	0	0	0	4	6	2	0	4	0	3	0	3	0	0	0	14	6	0	2	0	2	0	5	2
PCRN-119	0	1	0	0	0	0	0	0	1	0	1	1	0	10	0	0	0	2	0	2	7	6	18	0	0	0	0	0	3	1
PNRN-131	1	0	1	2	1	4	1	2	0	2	3	1	0	0	0	3	3	0	0	0	0	0	0	6	3	9	7	3	2	0
PRN-100	0	0	0	0	0	0	4	2	0	5	6	0	0	0	0	3	3	0	0	0	0	2	0	3	10	4	2	5	3	0
PRN-121	0	0	4	3	0	0	2	1	0	0	2	0	0	0	0	0	4	0	0	0	0	0	0	9	4	14	2	5	2	1
PRN-126	0	0	0	0	5	5	0	1	0	6	5	0	0	1	0	6	1	0	0	0	0	2	0	7	2	2	8	0	2	1
PRN-80	2	0	1	3	1	2	4	6	0	0	0	0	0	0	0	0	2	0	0	0	0	0	0	3	5	5	0	14	2	0
PRN-86	0	0	0	1	0	0	3	1	0	3	2	0	0	0	0	0	3	1	0	0	2	5	3	2	3	2	2	2	6	3
PRN-96	1	0	0	1	5	2	1	1	1	0	1	0	0	1	0	0	0	6	0	2	2	2	1	0	0	1	1	0	3	2
