# Supplementary material for: Parallel visual circuitry in a basal chordate
Source: eLife. 2019 Apr 18;8:e44753. doi: 10.7554/eLife.44753 (PMC6499539; doi:10.7554/eLife.44753)
Supplement: Source data 3. [file elife-44753-data3.csv]

	APRN	ARN	PBRN	PCRN	PNRN	PRN
APRN	356.0	42.0	33.0	1.0	10.0	40.0
ARN	42.0	320.0	7.0	37.0	12.0	52.0
PBRN	33.0	7.0	4.0	3.0	0.0	0.0
PCRN	1.0	37.0	3.0	64.0	0.0	11.0
PNRN	10.0	12.0	0.0	0.0	12.0	24.0
PRN	40.0	52.0	0.0	11.0	24.0	212.0
